# Supplementary material for: Is there relationship between epicardial fat and cardiovascular parameters in incident kidney transplant patients? A post-hoc analysis
Source: PLoS One. 2018 Feb 21;13(2):e0191009. doi: 10.1371/journal.pone.0191009 (PMC5821310; doi:10.1371/journal.pone.0191009)
Supplement: S1 File — (XLSX) [file pone.0191009.s001.xlsx]

## Sheet: SPSS
Subject	Statin (1=rosuvastatin)	age	gender (M=0)	ethnicity (asian descent=0; white=1; african american=2; Black=3)	cause of renal diasease (0=hypertension, 1=diabetes, 2=renal lithiasis, 3= glomerulonephritis, 4=urinary tract infection, 5= neurogenic bladder, 6=unknown, 7=other cause)	comorbidities	hypertension	diabetes	tabagism	sedentary lifestyle	anemia	renal osteodystrophy	obesity	overweight	malnutrition	others	Previous cardiovascular disease	acute myocardial infarction	coronary insufficiency	stroke	peripheral arterial disease	permanent pacemaker	arrhythmia	valve disease	left ventricular hypertrophy	Congestive heart failure	renal replacement therapy (0= hemodialysis; 1=peritoneal dialysis; 2= pré dialysis)	dialysis vintage (months)	previous transplant	number previous trasnplant	erythropoietin use	iron deficiency	steroid use	Renagel	Calcium acetate use	CaCO3 use	calcitriol	AAS	antihypertensives drugs	amount	other drugs	Tranplant time (days)	HLA (0=I; 1=II; 2=III; 3=DC)	living donors	popst transplant complication	acute tubular necrosis	infection	intraoperative complication	others
1	1	36.7342	0	2	3	1	1	0	0	1	0	1	0	1	0	0	0	0	0	0	0	0	0	0	0	0	0	58	0		1	1	0	0	0	1	0	1	1	3	1	42.1178	1	1	0	0	0	0	0
2	1	41.9973	0	3	6	1	1	0	0	1	0	0	0	0	0	0	0	0	0	0	0	0	0	0	0	0	0	17	0		0	0	0	0	0	0	0	0	1	4	1	27.074	1	1	0	0	0	0	0
3	1	20.2329	1	1	3	1	1	0	0	1	0	1	0	0	0	0	0	0	0	0	0	0	0	0	0	0	0	36	0		1	0	0	1	0	0	1	0	0	0	0	44.1205	1	1	0	0	0	0	0
4	1	50.2	0	1	6	1	1	0	1	1	0	0	0	0	0	0	1	0	0	0	0	0	0	0	0	1	0	24	0		0	0	0	0	0	0	0	0	1	3	0	42.1178	1	1	1	0	0	0	1
5	1	31.8274	0	2	6	1	1	0	0	1	0	1	0	0	0	0	0	0	0	0	0	0	0	0	0	0	0	29	0		1	0	0	1	0	0	1	1	1	3	0	42.1178	1	1	0	0	0	0	0
6	0	22.3452	1	2	6	1	1	0	0	1	0	0	0	0	0	0	0	0	0	0	0	0	0	0	0	0	0	8	0		0	0	0	0	0	0	0	0	1	2	1	41.1151	1	1	0	0	0	0	0
7	0	58.2712	0	1	3	1	1	0	0	1	0	0	0	1	0	0	0	0	0	0	0	0	0	0	0	0	0	62	0		1	1	0	1	0	0	0	0	1	2	1	42.1178	1	1	0	0	0	0	0
8	1	32.4301	1	2	3	1	1	0	0	1	0	0	1	0	0	0	0	0	0	0	0	0	0	0	0	0	0	12	0		0	0	0	0	0	0	0	0	1	3	0	49.137	1	1	0	0	0	0	0
9	0	35.3068	0	2	6	1	1	0	0	1	0	1	0	0	0	0	0	0	0	0	0	0	0	0	0	0	0	11	1	1	1	1	0	1	0	0	1	1	1	4	0	40.1096	1	1	0	0	0	0	0
10	0	31.9014	1	3	1	1	1	1	0	1	0	1	0	0	1	0	0	0	0	0	0	0	0	0	0	0	0	14	0		1	0	0	0	0	1	1	0	1	3	0	29.0795	1	1	0	0	0	0	0
11	0	39.0055	0	1	6	1	1	0	0	1	0	0	0	0	0	0	0	0	0	0	0	0	0	0	0	0	0	23	0		1	1	0	1	0	0	0	0	1	4	0	58.1616	0	1	1	0	0	0	1
12	1	42.0082	0	1	6	1	1	0	0	1	1	0	0	1	0	0	0	0	0	0	0	0	0	0	0	0	0	17	0		1	1	0	0	0	1	0	1	1	2	0	32.0904	0	1	0	0	0	0	0
13	1	39.0932	0	1	6	1	0	0	0	1	0	0	0	1	0	0	0	0	0	0	0	0	0	0	0	0	0	90	0		1	0	0	1	0	1	1	0	0	0	0	30.0849	2	1	1	0	0	0	1
14	0	25.7288	0	2	6	1	1	0	0	1	0	0	0	0	0	0	0	0	0	0	0	0	0	0	0	0	0	14	0		1	1	0	1	1	1	0	0	1	4	0	40.1123	0	1	0	0	0	0	0
15	0	56.2822	0	1	1	1	1	1	0	1	1	0	0	1	0	0	1	1	0	0	0	0	0	0	0	1	0	40	0		1	1	0	1	0	0	0	0	1	1	0	59.1671	0	1	1	0	0	0	1
16	1	38.4822	1	1	7	1	1	0	0	1	0	0	0	0	0	0	0	0	0	0	0	0	0	0	0	0	0	7	0		1	0	0	1	0	0	1	1	0	0	1	43.1151	1	1	1	0	0	0	0
17	0	42.337	0	2	6	1	1	0	0	1	0	1	0	0	0	0	0	0	0	0	0	0	0	0	0	0	0	18	0		1	1	0	1	0	1	1	1	1	2	0	40.1123	1	1	0	0	0	0	0
18	0	32.5945	1	2	7	1	1	0	0	1	1	0	0	0	0	0	1	0	0	0	0	0	0	0	0	1	0	10	0		1	1	0	1	0	1	0	0	1	4	0	46.1288	1	1	0	0	0	0	0
19	0	44.5753	1	2	7	1	1	0	0	1	1	0	0	1	0	0	0	0	0	0	0	0	0	0	0	0	0	18	0		1	0	0	1	0	0	0	0	1	2	0	41.1151	1	1	0	0	0	0	0
20	1	55.9671	0	1	6	1	1	0	0	1	0	1	0	1	0	1	0	0	0	0	0	0	0	0	0	0	0	35	0		1	0	0	1	0	0	0	1	1	3	1	38.1068	0	1	1	0	0	0	1
21	0	32.7315	0	1	6	1	1	0	0	0	0	0	0	0	0	0	1	0	0	0	0	0	0	0	1	0	0	21	0		1	1	0	1	0	0	0	1	1	2	0	52.1452	0	1	0	0	0	0	0
22	1	37.874	1	1	3	1	1	0	0	1	0	0	0	0	0	0	0	0	0	0	0	0	0	0	0	0	0	12	0		1	0	1	0	1	1	1	0	1	2	1	65.1781	1	1	0	0	0	0	0
23	1	23.9205	0	2	6	1	0	0	0	0	0	1	0	0	0	0	0	0	0	0	0	0	0	0	0	0	0	57	0		1	0	0	1	0	0	0	0	0	0	0	45.1205	3	0	0	0	0	0	0
24	1	37.6603	1	2	3	1	1	0	0	1	1	1	0	0	0	0	0	0	0	0	0	0	0	0	0	0	0	84	0		1	0	1	1	0	0	0	1	1	3	0	45.1233	3	0	1	1	0	0	0
25	1	54.2767	0	1	6	1	1	0	0	0	0	0	0	0	0	0	1	0	0	0	0	0	0	0	1	0	0	84	0		1	0	0	1	0	0	1	1	1	2	0	43.1178	3	0	1	1	1	0	0
26	0	53.1068	0	1	6	1	1	0	0	1	1	1	0	0	0	0	1	0	0	0	0	0	0	0	1	0	0	60	1	2	1	1	0	1	0	0	1	0	1	1	0	62.1726	3	0	1	0	0	0	1
27	0	30.7671	1	1	6	1	1	0	0	0	1	0	0	0	0	0	1	0	0	0	0	0	0	0	1	0	0	11	0		1	1	0	0	0	1	0	0	1	2	1	62.1726	0	1	0	0	0	0	0
28	1	26.0164	0	2	7	1	1	0	0	1	1	1	0	0	0	0	0	0	0	0	0	0	0	0	0	0	0	28	0		1	1	0	1	0	0	1	1	1	3	0	45.126	2	1	1	0	0	0	1
29	0	29.1781	0	2	7	1	1	0	0	1	1	1	0	0	0	0	0	0	0	0	0	0	0	0	0	0	1	9	0		1	0	0	0	0	1	0	0	1	3	0	45.126	1	1	1	0	0	0	0
30	1	33.0904	0	2	3	1	1	0	0	1	0	0	0	0	0	0	0	0	0	0	0	0	0	0	0	0	0	24	0		1	0	0	0	0	1	0	1	1	5	0	58.1616	2	1	0	0	0	0	0
31	0	28.9205	0	1	6	1	1	0	0	1	0	1	0	1	0	0	0	0	0	0	0	0	0	0	0	0	0	24	0		1	1	0	1	0	0	1	0	1	3	0	44.1233	3	0	0	0	0	0	0
32	0	44.7973	0	2	1	1	1	1	0	1	1	0	0	0	0	0	1	0	0	0	1	0	0	0	0	0	0	7	0		1	1	0	1	0	0	0	0	1	3	0	31.0877	1	1	1	0	0	1	0
33	0	49.3945	0	1	6	1	0	0	0	1	1	1	0	0	0	0	0	0	0	0	0	0	0	0	0	0	0	12	0		1	1	0	1	0	0	0	0	0	0	1	77.2137	1	1	0	0	0	0	0
34	1	49.3452	1	0	6	1	0	0	0	1	0	1	0	0	0	0	1	0	0	0	0	0	0	0	0	1	0	13	0		1	1	0	1	0	0	1	1	1	1	0	35.0986	0	1	0	0	0	0	0
35	1	46.0192	1	2	0	1	1	0	1	1	0	0	0	0	0	0	1	0	0	0	0	0	0	0	1	0	0	27	0		1	0	0	1	0	0	0	0	1	2	0	43.1205	0	1	0	0	0	0	0
36	0	53.1205	0	1	6	1	1	0	0	1	0	1	0	1	0	0	0	0	0	0	0	0	0	0	0	0	2	5	0		0	0	0	0	0	0	0	0	1	1	1	35.0986	0	1	0	0	0	0	0
37	0	30.8658	0	1	3	1	1	0	0	0	0	1	0	0	0	0	1	0	0	0	0	0	0	0	1	0	0	108	0		0	0	0	1	0	0	1	0	1	2	1	45.126	3	0	1	1	0	0	0
38	1	41.011	1	2	6	1	1	0	0	0	0	1	1	0	0	0	0	0	0	0	0	0	0	0	0	0	0	192	1	1	1	1	0	1	0	1	0	0	1	1	0	73.2027	3	0	1	1	0	0	0
39	1	57.2658	0	2	7	1	1	0	0	1	0	1	0	1	0	0	1	0	0	0	0	0	0	0	1	0	0	39	0		1	1	0	1	0	1	1	0	1	3	1	48.1342	3	0	0	0	0	0	0
40	1	24.211	0	1	3	1	1	0	0	0	1	1	0	0	0	0	1	0	0	0	0	0	0	0	1	0	0	60	0		1	0	0	1	0	0	0	1	1	4	0	43.1178	1	1	0	0	0	0	0
41	1	29.2877	1	2	6	1	1	0	0	1	0	1	0	0	0	0	0	0	0	0	0	0	0	0	0	0	0	144	0		1	1	0	1	0	0	1	0	1	2	1	47.1288	0	1	0	0	0	0	0
42	0	45.0411	0	1	6	1	1	0	0	1	0	0	0	0	0	0	1	0	0	0	0	0	0	0	1	0	0	10	0		1	1	0	1	0	0	0	1	1	1	1	42.1151	1	1	0	0	0	0	0
43	1	41.0329	1	1	6	1	0	0	0	1	0	1	1	0	0	0	0	0	0	0	0	0	0	0	0	0	0	7	0		1	1	0	1	0	0	0	1	0	0	1	41.1123	0	1	0	0	0	0	0
44	1	59.1123	0	2	6	1	1	0	0	0	1	0	0	0	0	0	0	0	0	0	0	0	0	0	0	0	0	29	0		0	0	0	1	0	0	0	1	1	2	1	47.1288	3	0	1	0	0	0	1
45	0	40.6027	0	2	3	1	1	0	0	0	0	0	0	0	0	0	1	0	0	0	0	0	0	0	1	0	0	8	0		1	1	0	1	0	0	0	0	1	2	1	36.0986	1	1	0	0	0	0	0
46	0	38.5945	1	1	7	1	1	0	0	1	0	0	0	0	0	0	1	0	0	0	0	0	0	0	1	0	0	25	0		1	0	0	1	0	0	0	1	1	3	0	49.137	2	1	0	0	0	0	0
47	0	44.3836	1	2	0	1	1	0	1	1	0	1	0	0	0	0	0	0	0	0	0	0	0	0	0	0	0	68	0		1	1	0	0	0	0	0	0	1	1	0	50.1397	3	0	1	1	0	0	0
48	0	30.8137	1	2	3	1	1	0	0	0	0	0	0	0	0	0	1	0	0	0	0	0	0	0	1	0	0	156	0		1	1	0	0	0	0	0	0	1	1	0	45.126	1	1	0	0	0	0	0
49	1	43.5151	0	2	6	1	1	0	1	1	0	1	0	0	0	0	1	0	0	0	0	0	0	0	1	0	0	10	0		1	1	0	0	0	1	1	0	1	4	1	33.0932	0	1	0	0	0	0	0
50	0	50.011	0	1	0	1	1	0	0	1	0	0	0	0	0	0	0	0	0	0	0	0	0	0	0	0	0	18	0		1	1	0	1	0	0	0	1	1	3	1	60.1671	3	0	1	1	0	0	0
51	1	23.9288	1	1	4	1	1	0	0	1	0	1	0	0	0	0	0	0	0	0	0	0	0	0	0	0	0	7	0		1	0	0	1	0	0	0	0	1	3	1	46.1288	1	1	0	0	0	0	0
52	1	33.0247	0	1	2	1	1	0	0	1	0	1	0	0	0	0	1	0	0	0	0	0	0	0	1	0	0	72	0		1	1	0	1	0	0	0	0	1	2	1	39.1096	1	1	0	0	0	0	0
53	0	33.0493	0	2	3	1	1	0	0	1	0	1	0	0	0	0	1	0	0	0	0	0	0	0	1	0	0	11	0		1	0	1	0	0	1	0	0	1	4	1	51.1452	1	1	0	0	0	0	0
54	1	43.2	1	2	6	1	1	0	0	1	0	1	0	1	0	0	0	0	0	0	0	0	0	0	0	0	0	132	0		1	1	0	1	0	0	0	1	1	4	1	50.1425	3	0	0	0	0	0	0
55	0	27.3534	0	2	6	1	1	0	0	0	0	0	0	0	0	0	1	0	0	0	0	0	0	0	1	0	0	13	0		1	0	0	1	0	0	0	0	1	4	0	54.1507	1	1	0	0	0	0	0
56	1	41.5315	0	2	6	1	1	0	0	1	0	1	0	0	0	0	1	0	0	0	0	0	0	0	1	0	0	24	0		1	0	0	1	0	0	1	0	1	2	0	48.1342	1	1	0	0	0	0	0
57	0	38.926	0	2	0	1	1	0	0	0	0	1	0	0	0	0	0	0	0	0	0	0	0	0	0	0	0	27	0		1	1	0	1	0	0	1	0	1	2	0	46.1288	0	1	1	0	0	0	1
58	0	33.7041	0	2	6	1	1	0	0	1	0	0	0	0	0	0	1	0	0	0	0	0	0	0	1	0	0	8	0		0	0	0	0	0	0	0	0	1	1	0	48.1342	1	1	0	0	0	0	0
59	1	34.9205	0	1	3	1	1	0	0	1	0	1	0	1	0	0	1	0	0	0	0	0	0	0	1	0	0	22	0		1	0	0	1	0	0	1	0	1	3	0	47.1315	0	1	0	0	0	0	0
60	1	32.874	1	2	6	1	0	0	0	0	1	1	0	0	0	0	0	0	0	0	0	0	0	0	0	0	0	9	0		1	1	0	1	0	0	1	1	0	0	0	48.1342	1	1	0	0	0	0	0
61	1	22.9452	1	2	6	1	0	0	0	1	1	1	0	0	0	0	0	0	0	0	0	0	0	0	0	0	0	9	0		1	1	0	0	0	1	1	0	0	0	0	49.137	1	1	1	0	1	0	0
62	0	57.1233	0	2	0	1	1	0	1	1	0	0	0	0	0	0	0	0	0	0	0	0	0	0	0	0	0	18	0		1	1	0	1	0	0	0	1	1	2	0	49.1397	3	0	0	0	0	0	0
63	0	44.4932	1	1	7	1	1	0	0	0	1	1	0	0	0	0	0	0	0	0	0	0	0	0	0	0	0	1	0		0	1	0	0	0	0	0	0	1	1	0	41.1123	2	1	0	0	0	0	0
64	1	51.274	1	1	6	1	1	0	0	1	1	1	0	1	0	0	1	0	0	0	0	0	0	0	1	0	0	24	1	1	1	1	0	1	0	0	0	1	1	4	1	56.1534	0	1	0	0	0	0	0
65	1	33.8055	1	2	6	1	1	0	0	1	1	0	1	0	0	0	1	0	0	0	0	0	0	0	1	0	0	12	0		1	1	0	0	0	1	0	1	1	4	1	42.1151	1	1	0	0	0	0	0
66	0	37.726	1	3	6	1	0	0	0	1	1	1	0	1	0	0	0	0	0	0	0	0	0	0	0	0	0	68	1	1	1	0	0	1	0	0	1	1	0	0	1	43.1178	3	0	0	0	0	0	0
67	0	35.9973	1	1	6	1	1	0	0	1	0	1	0	0	1	0	0	0	0	0	0	0	0	0	0	0	0	24	0		1	1	0	0	0	0	1	0	1	1	1	40.1096	1	1	0	0	0	0	0
68	1	31.7644	0	1	6	1	1	0	0	1	0	0	0	0	0	0	0	0	0	0	0	0	0	0	0	0	0	11	0		1	1	0	1	0	0	0	1	1	1	0	37.1041	3	0	0	0	0	0	0
69	0	30.0877	1	2	6	1	0	0	0	1	0	0	0	0	1	0	0	0	0	0	0	0	0	0	0	0	0	8	0		0	0	0	1	0	1	0	0	0	0	0	27.0767	1	1	0	0	0	0	0
70	0	32.4301	1	2	6	1	1	0	0	0	1	1	0	0	1	1	0	0	0	0	0	0	0	0	0	0	0	108	0		1	1	0	0	0	1	1	0	1	1	0	72.2	3	0	0	0	0	0	0
71	1	50.6	0	2	3	1	1	0	0	1	1	0	0	1	0	1	0	0	0	0	0	0	0	0	0	0	0	20	0		1	1	0	0	0	0	0	0	1	3	1	35.0986	2	1	0	0	0	0	0
72	0	55.4603	0	2	6	1	1	1	0	1	0	0	0	0	0	0	0	0	0	0	0	0	0	0	0	0	0	41	0		1	1	0	0	0	1	0	1	1	2	0	46.1288	3	0	0	0	0	0	0
73	0	54.8082	1	2	6	1	1	0	0	1	0	1	0	0	0	0	1	0	0	0	0	0	0	0	1	0	0	72	0		1	1	0	1	0	0	0	0	0	0	1	30.0822	3	0	1	1	0	0	0
74	1	56.6603	1	1	0	1	1	0	0	1	0	0	1	0	0	0	0	0	0	0	0	0	0	0	0	0	0	28	0		1	0	0	1	0	0	0	0	1	1	1	44.1233	3	0	0	0	0	0	0
75	0	60.3425	1	2	3	1	1	0	0	1	0	1	1	0	0	1	1	0	0	0	0	0	0	0	1	0	0	36	0		1	0	0	0	0	1	1	0	1	2	1	44.1205	3	0	1	1	1	0	0
76	0	54.0521	1	1	1	1	1	1	0	1	1	1	0	1	0	1	0	0	0	0	0	0	0	0	0	0	1	30	0		1	1	0	1	0	0	1	0	0	0	1	45.1233	3	0	0	0	0	0	0
77	1	45.4575	0	1	1	1	1	0	0	1	0	1	1	0	0	0	0	0	0	0	0	0	0	0	0	0	0	16	0		1	1	0	1	0	0	1	0	1	2	1	69.1918	3	0	1	1	0	0	0
78	0	39.1753	0	1	1	1	1	0	0	1	1	1	0	0	0	1	0	0	0	0	0	0	0	0	0	0	2	60	0		0	1	0	0	0	0	0	0	1	2	1	50.1397	1	1	0	0	0	0	0
79	0	38.6822	0	2	6	1	1	0	0	1	1	0	0	0	1	0	1	0	0	0	0	0	0	0	1	0	0	32	0		1	1	0	1	0	1	0	0	1	3	1	47.1315	2	1	0	0	0	0	0
80	1	40.0082	1	3	1	1	1	1	0	1	0	0	0	0	0	1	1	0	0	0	0	0	0	1	0	1	0	9	0		1	1	0	1	0	0	0	1	1	2	1	31.0849	0	1	0	0	0	0	0
81	1	58.4493	0	1	0	1	1	0	0	1	0	0	0	1	0	0	0	0	0	0	0	0	0	0	0	0	0	96	0		1	1	0	1	0	0	0	0	1	2	1	33.0904	3	0	0	0	0	0	0
82	0	52.1781	0	1	7	1	1	0	0	1	0	0	0	0	0	0	0	0	0	0	0	0	0	0	0	0	0	9	0		1	1	0	0	0	1	0	0	1	1	1	32.0877	0	1	0	0	0	0	0
83	1	50.4521	1	1	1	1	1	1	0	0	0	0	0	0	0	0	1	0	0	0	0	0	0	0	1	0	0	13	0		1	1	0	0	0	1	0	0	1	3	1	34.0959	0	1	0	0	0	0	0
84	0	28.737	1	1	6	1	1	0	0	0	1	0	1	0	0	0	0	0	0	0	0	0	0	0	0	0	0	9	0		0	0	0	1	0	1	0	0	1	4	1	36.1014	1	1	0	0	0	0	0
85	1	40.5534	1	2	7	1	1	0	0	0	0	0	0	0	0	0	0	0	0	0	0	0	0	0	0	0	0	101	0		1	0	0	1	0	0	0	0	1	2	0	32.0904	3	0	1	0	0	1	0
86	0	33.4932	0	2	3	1	1	0	0	1	1	1	0	0	0	0	1	0	0	0	0	0	0	1	1	0	0	32	0		1	1	0	1	0	0	1	1	1	2	1	50.1425	1	1	0	0	0	0	0
87	0	38.6493	0	2	2	1	1	0	1	1	0	1	0	0	0	0	0	0	0	0	0	0	0	0	0	0	0	108	0		1	1	0	1	0	0	1	0	1	2	0	33.0932	3	0	0	0	0	0	0
88	1	40.6164	1	1	3	1	1	0	0	1	0	1	0	1	0	0	0	0	0	0	0	0	0	0	0	0	0	72	1	1	1	1	0	1	0	0	1	0	1	2	1	27.0767	3	0	0	0	0	0	0
89	2	55.5699	0	2	0	1	1	0	1	0	0	1	1	0	0	1	1	0	0	0	0	0	0	0	1	0	0	39	0		1	0	0	1	0	0	0	0	1	4	1	51.1452	3	0	1	1	0	0	0
90	0	36.9863	0	1	6	1	0	0	0	1	0	1	0	1	0	0	0	0	0	0	0	0	0	0	0	0	0	28	0		1	1	0	0	0	1	1	1	0	0	1	55.1534	3	0	0	0	0	0	0
91	0	40.0685	0	2	6	1	1	0	1	1	0	1	0	0	0	1	0	0	0	0	0	0	0	0	0	0	0	84	0		1	1	0	1	0	1	1	0	1	4	1	47.1315	3	0	0	0	0	0	0
92	2	25.8603	0	2	6	1	1	0	0	1	0	1	0	0	0	0	0	0	0	0	0	0	0	0	0	0	0	48	0		1	1	0	1	0	1	1	1	1	1	1	41.1151	0	1	0	0	0	0	0
93	2	49.9151	1	2	6	1	1	0	1	1	1	1	0	0	0	1	0	0	0	0	0	0	0	0	0	0	0	14	0		1	1	0	1	0	1	1	0	1	2	1	34.0959	3	0	1	0	0	0	1
94	0	41.926	0	1	1	1	1	0	0	0	0	0	0	1	0	0	1	0	0	0	0	0	0	0	1	0	0	8	0		1	1	0	1	0	0	0	1	1	4	1	68.1863	0	1	0	0	0	0	0
95	2	30.4932	1	2	3	1	1	0	0	1	0	0	0	1	0	0	1	0	0	0	0	0	0	1	0	0	0	24	1	1	1	1	0	1	0	0	0	0	1	3	1	39.1014	3	0	0	0	0	0	0
96	2	33.5808	0	2	6	1	1	0	0	1	0	1	0	0	0	0	0	0	0	0	0	0	0	0	0	0	0	11	0		0	1	0	1	0	0	0	0	1	3	1	30.0767	1	1	0	0	0	0	0
97	0	30.7342	0	1	3	1	1	0	0	1	0	1	0	1	0	0	0	0	0	0	0	0	0	0	0	0	1	16	0		1	1	0	0	0	1	0	0	1	3	0	42.1096	1	1	0	0	0	0	0
98	0	32.7233	0	2	0	1	1	0	0	1	0	0	0	1	0	0	0	0	0	0	0	0	0	0	0	0	0	12	0		1	1	0	1	0	0	0	1	1	2	1	37.0959	3	0	1	1	1	0	0
99	0	47.2959	0	2	0	1	1	0	0	1	0	1	0	0	0	0	0	0	0	0	0	0	0	0	0	0	0	14	0		1	1	0	0	0	1	0	1	1	2	1	74.2	3	0	1	1	0	0	0
100	0	40.6521	1	1	0	1	1	0	0	1	0	1	0	0	0	0	0	0	0	0	0	0	0	0	0	0	0	84	0		1	0	0	0	0	0	1	0	0	0	1	36.0932	1	1	0	0	0	0	0
101	2	45.3014	1	2	6	1	1	0	0	1	0	1	0	0	0	0	1	0	0	0	0	0	0	1	0	0	0	8	0		1	1	0	0	0	0	0	0	1	2	1	42.1123	1	1	1	0	0	0	1
102	2	54.9836	1	2	7	1	1	0	0	1	1	1	0	0	0	0	0	0	0	0	0	0	0	0	0	0	0	66	0		1	0	0	1	0	0	0	1	1	5	1	34.0959	3	0	1	1	0	0	0
103	2	55.8384	1	1	1	1	1	1	0	0	0	1	0	1	0	0	0	0	0	0	0	0	0	0	0	0	0	24	0		1	1	0	0	0	1	0	0	1	5	1	46.1288	3	0	0	0	0	0	0
104	0	39.2849	1	3	6	1	1	0	0	1	0	1	0	0	1	0	0	0	0	0	0	0	0	0	0	0	0	30	0		0	1	0	0	0	1	1	1	1	2	1	29.0822	3	0	0	0	0	0	0
105	0	47.6384	0	1	6	1	1	0	0	0	0	0	0	0	0	0	0	0	0	0	0	0	0	0	0	0	0	26	0		1	0	0	1	0	0	0	0	1	2	0	34.0959	3	0	0	0	0	0	0
106	2	47.9205	1	2	7	0	0	0	0	0	0	0	0	1	0	0	0	0	0	0	0	0	0	0	0	0	0	66	0		1	0	0	1	0	0	0	0	0	0	1	39.1096	3	0	1	1	0	0	0
107	0	41.263	0	3	3	0	1	0	0	0	1	1	0	0	0	0	1	0	0	0	0	0	0	0	1	0	0	10	0		1	0	0	1	0	1	1	1	1	2	1	55.1534	0	1	0	0	0	0	0
108	2	28.4932	1	1	3	1	1	0	0	1	0	0	0	1	0	1	0	0	0	0	0	0	0	0	0	0	0	11	0		1	1	1	0	0	0	0	1	1	2	0	46.1288	1	1	0	0	0	0	0
109	0	47.5452	1	1	7	1	1	0	0	1	0	1	0	1	0	0	0	0	0	0	0	0	0	0	0	0	2	10	0		0	0	0	1	0	0	0	0	1	3	1	42.1151	2	1	1	0	1	0	0
110	2	48.3808	1	2	0	1	1	0	0	1	0	1	0	1	0	1	1	0	0	0	0	0	0	0	1	0	0	16	0		1	0	0	0	0	0	1	0	1	2	1	28.0767	0	1	0	0	0	0	0
111	0	32.3425	1	2	3	1	1	0	1	1	0	1	0	0	0	0	0	0	0	0	0	0	0	0	0	0	0	56	1	1	1	1	0	1	0	0	0	0	1	3	0	32.0877	3	0	0	0	0	0	0
112	2	36.937	1	2	6	1	0	0	0	1	1	1	0	0	0	0	0	0	0	0	0	0	0	0	0	0	0	72	0		1	1	0	1	0	0	1	0	1	2	1	33.0932	3	0	1	1	0	0	0
113	0	50.8027	0	3	0	1	1	0	0	1	0	0	0	1	0	0	0	0	0	0	0	0	0	0	0	0	0	96	0		1	0	0	0	0	0	0	0	1	1	1	30.0849	2	1	0	0	0	0	0
114	0	55.8521	0	1	7	1	1	0	0	1	0	0	0	0	0	0	0	0	0	0	0	0	0	0	0	0	0	8	0		1	1	0	0	0	1	0	0	1	1	1	44.1233	0	1	0	0	0	0	0
115	0	36.1425	0	2	3	1	0	0	0	1	0	0	0	0	0	0	0	0	0	0	0	0	0	0	0	0	0	31	0		1	1	0	1	0	0	0	0	0		1	31.0877	0	1	0	0	0	0	0
116	0	28.737	1	1	1	1	1	1	0	1	1	0	0	0	0	0	1	0	0	0	0	0	0	0	1	0	0	2	0		1	0	0	0	0	0	0	0	1	3	1	67.1863	0	1	0	0	0	0	0
117	2	24.8493	0	3	6	1	1	0	0	1	0	1	0	0	0	0	1	0	0	0	0	0	0	0	1	0	0	72	0		1	0	0	1	0	1	1	0	1	3	0	35.0986	2	1	1	1	0	0	0
118	2	27.7096	0	2	7	1	1	0	0	0	0	1	0	0	0	0	0	0	0	0	0	0	0	0	0	0	0	96	0		1	1	0	1	0	0	1	0	1	5	1	41.1151	3	0	0	0	0	0	0
119	2	34.3151	0	1	6	1	1	0	1	1	0	1	0	1	0	0	0	0	0	0	0	0	0	0	0	0	0	26	0		1	1	0	1	0	0	0	0	1	2	0	36.0986	0	1	0	0	0	0	0
120	2	36.8411	0	2	3	1	1	0	0	1	0	1	0	1	0	0	0	0	0	0	0	0	0	0	0	0	0	60	0		1	1	0	1	0	0	1	0	1	1	1	34.0959	1	1	0	0	0	0	0
[truncated: 247 more columns]
